# Supplementary material for: Investigation of the Amathillopsidae (Amphipoda, Crustacea), including the description of a new species, reveals a clinging lifestyle in the deep sea worldwide
Source: Zookeys. 2021 Apr 14;1031:19–39. doi: 10.3897/zookeys.1031.62391 (PMC8060245; doi:10.3897/zookeys.1031.62391)
Supplement: XML Treatment for Amathillopsis [file zookeys.1031.62391-treatment1.xml]

<!DOCTYPE tp:taxon-treatment
  PUBLIC "-//TaxonX//DTD Taxonomic Treatment Publishing DTD v0 20100105//EN" "tax-treatment-NSO.dtd">
<tp:taxon-treatment xmlns:tp="http://www.plazi.org/taxpub"><tp:treatment-meta><kwd-group><label>Taxon classification</label><kwd><named-content xmlns:xlink="http://www.w3.org/1999/xlink" content-type="kingdom">Animalia</named-content></kwd><kwd><named-content xmlns:xlink="http://www.w3.org/1999/xlink" content-type="order">Amphipoda</named-content></kwd><kwd><named-content xmlns:xlink="http://www.w3.org/1999/xlink" content-type="family">Amathillopsidae</named-content></kwd></kwd-group><mixed-citation publication-type="journal"><person-group><name><surname>Lörz</surname><given-names>Anne-Nina</given-names></name><name><surname>Horton</surname><given-names>Tammy</given-names></name></person-group><article-title>Investigation of the <tp:taxon-name><tp:taxon-name-part taxon-name-part-type="family">Amathillopsidae</tp:taxon-name-part></tp:taxon-name> (<tp:taxon-name><tp:taxon-name-part taxon-name-part-type="order">Amphipoda</tp:taxon-name-part></tp:taxon-name>, <tp:taxon-name><tp:taxon-name-part taxon-name-part-type="subphylum">Crustacea</tp:taxon-name-part></tp:taxon-name>), including the description of a new species, reveals a clinging lifestyle in the deep sea worldwide</article-title><source>Zookeys</source><day>14</day><month>4</month><year>2021</year><volume>1031</volume><fpage>19</fpage><lpage>39</lpage><pub-id pub-id-type="doi">10.3897/zookeys.1031.62391</pub-id></mixed-citation></tp:treatment-meta><tp:nomenclature><tp:taxon-name><object-id xmlns:xlink="http://www.w3.org/1999/xlink" content-type="arpha" xlink:type="simple">3858272E-D7D9-54CE-84AF-1829E15B635D</object-id>
                <tp:taxon-name-part taxon-name-part-type="genus" reg="Amathillopsis">Amathillopsis</tp:taxon-name-part>
              </tp:taxon-name><tp:taxon-authority>Heller, 1875</tp:taxon-authority><tp:nomenclature-citation-list><tp:nomenclature-citation><tp:taxon-name>
                    <tp:taxon-name-part taxon-name-part-type="genus" reg="Amathillopsis">Amathillopsis</tp:taxon-name-part>
                  </tp:taxon-name><comment>Heller, 1875: 35. – <xref ref-type="bibr" rid="B31">Stebbing 1906</xref>: 384. – <xref ref-type="bibr" rid="B15">Gurjanova 1955</xref>: 209 (key). – J.L. <xref ref-type="bibr" rid="B4">Barnard 1969</xref>: 394. – J.L. <xref ref-type="bibr" rid="B5">Barnard and Karaman 1991</xref>: 390.</comment></tp:nomenclature-citation><tp:nomenclature-citation><tp:taxon-name>
                    <tp:taxon-name-part taxon-name-part-type="genus" reg="Acanthopleustes">Acanthopleustes</tp:taxon-name-part>
                  </tp:taxon-name><comment>Holmes, 1908: 533 (<tp:taxon-name><tp:taxon-name-part taxon-name-part-type="genus" reg="Acanthopleustes">Acanthopleustes</tp:taxon-name-part> <tp:taxon-name-part taxon-name-part-type="species" reg="annectens">annectens</tp:taxon-name-part></tp:taxon-name> Holmes, 1908 by original designation).</comment></tp:nomenclature-citation></tp:nomenclature-citation-list></tp:nomenclature><tp:treatment-sec sec-type="type species" id="SECID0EYZAE"><title>Type species.</title><p><italic><tp:taxon-name><tp:taxon-name-part taxon-name-part-type="genus" reg="Amathillopsis">Amathillopsis</tp:taxon-name-part> <tp:taxon-name-part taxon-name-part-type="species" reg="spinigera">spinigera</tp:taxon-name-part></tp:taxon-name></italic> Heller, 1875 (by original designation).</p></tp:treatment-sec><tp:treatment-sec sec-type="diagnosis" id="SECID0EJ1AE"><title>Diagnosis</title><p><bold>(after <xref ref-type="bibr" rid="B25">Lowry 2006</xref>). <italic>Head</italic>.</bold> Deeper than long; lateral cephalic lobe subquadrate, truncated apically; anteroventral margin straight, anteroventral margin moderately recessed, anteroventral margin moderately excavate; rostrum short or moderate length; eyes present (round or ovoid) or absent. Body smooth, or dorsally carinate. Antenna 1 subequal in length or longer than antenna 2; peduncle with sparse slender setae; peduncular article 1 shorter than or subequal to article 2; article 2 longer than article 3; article 3 shorter than article 1; accessory flagellum short or minute, 1- or 2-articulate; calceoli present. Antenna 2 medium length; peduncle with sparse slender setae or none; flagellum shorter than or as long as peduncle.</p><p><bold><italic>Pereon</italic>.</bold> Coxae 1–4 longer than broad, overlapping, coxae 1–3 or coxae 1–4 ventrally acute. Coxae 1–3 similar in size or progressively larger. Gnathopod 1 subchelate; carpus shorter than or subequal to propodus; propodus with or without peg-like robust setae along palmar margin. Gnathopod 2 subchelate; coxa smaller than but not hidden by coxa 3 or subequal to but not hidden by coxa 3; carpus short, shorter than propodus. Pereopods: some or none prehensile. Pereopod 4 coxa ventrally acute, with or without small posteroventral lobe. Pereopod 5 coxa equilobate, with posteroventral lobe or with acute posterodistal lobe; basis slightly expanded or linear. Pereopod 6 subequal in length to, or longer than pereopod 7; basis slightly expanded or linear. Pereopod 7 shorter than or subequal in length to pereopod 5; basis slightly expanded or linear.</p><p><bold><italic>Pleon</italic>.</bold> Urosomite 1 carinate, urosomites 1–2 carinate or urosomites not carinate. Uropods 1–2 apices of rami without robust setae. Telson notched, emarginate or entire; dorsal or lateral robust setae absent; apical robust setae absent.</p></tp:treatment-sec><tp:treatment-sec sec-type="remarks" id="SECID0EG2AE"><title>Remarks.</title><p><italic><tp:taxon-name><tp:taxon-name-part taxon-name-part-type="genus" reg="Amathillopsis">Amathillopsis</tp:taxon-name-part></tp:taxon-name></italic> is the type genus of the family <tp:taxon-name><tp:taxon-name-part taxon-name-part-type="family">Amathillopsidae</tp:taxon-name-part></tp:taxon-name> and the genus has a cosmopolitan distribution (<xref ref-type="bibr" rid="B36">Wakabara and Serejo 1999</xref>). It currently contains 12 species, five of which are known from the Pacific, <italic><tp:taxon-name><tp:taxon-name-part taxon-name-part-type="genus" reg="Amathillopleustes">A.</tp:taxon-name-part> <tp:taxon-name-part taxon-name-part-type="species" reg="annectens">annectens</tp:taxon-name-part></tp:taxon-name></italic> (Holmes, 1908), <italic><tp:taxon-name><tp:taxon-name-part taxon-name-part-type="genus" reg="Amathillopsis">A.</tp:taxon-name-part> <tp:taxon-name-part taxon-name-part-type="species" reg="australis">australis</tp:taxon-name-part></tp:taxon-name></italic> Stebbing, 1883, <italic><tp:taxon-name><tp:taxon-name-part taxon-name-part-type="genus" reg="Amathillopsis">A.</tp:taxon-name-part> <tp:taxon-name-part taxon-name-part-type="species" reg="grevei">grevei</tp:taxon-name-part></tp:taxon-name></italic> J.L. Barnard, 1961, <italic><tp:taxon-name><tp:taxon-name-part taxon-name-part-type="genus" reg="Amathillopsis">A.</tp:taxon-name-part> <tp:taxon-name-part taxon-name-part-type="species" reg="takahashiae">takahashiae</tp:taxon-name-part></tp:taxon-name></italic> Tomikawa &amp; Mawatari, 2006 and <italic><tp:taxon-name><tp:taxon-name-part taxon-name-part-type="genus" reg="Amathillopsis">A.</tp:taxon-name-part> <tp:taxon-name-part taxon-name-part-type="species" reg="pacifica">pacifica</tp:taxon-name-part></tp:taxon-name></italic> Gurjanova, 1955 (and the sub species <italic><tp:taxon-name><tp:taxon-name-part taxon-name-part-type="genus" reg="Amathillopsis">A.</tp:taxon-name-part> <tp:taxon-name-part taxon-name-part-type="species" reg="pacifica">pacifica</tp:taxon-name-part> <tp:taxon-name-part taxon-name-part-type="subspecies" reg="margo">margo</tp:taxon-name-part></tp:taxon-name></italic> J.L. Barnard, 1967),; two from the Antarctic, <italic><tp:taxon-name><tp:taxon-name-part taxon-name-part-type="genus" reg="Amathillopsis">A.</tp:taxon-name-part> <tp:taxon-name-part taxon-name-part-type="species" reg="roroi">roroi</tp:taxon-name-part></tp:taxon-name></italic> Coleman &amp; Coleman, 2008 and <italic><tp:taxon-name><tp:taxon-name-part taxon-name-part-type="genus" reg="Amathillopsis">A.</tp:taxon-name-part> <tp:taxon-name-part taxon-name-part-type="species" reg="charlottae">charlottae</tp:taxon-name-part></tp:taxon-name></italic> Coleman, 1998; two from the Indian Ocean, <italic><tp:taxon-name><tp:taxon-name-part taxon-name-part-type="genus" reg="Amathillopsis">A.</tp:taxon-name-part> <tp:taxon-name-part taxon-name-part-type="species" reg="septemdentata">septemdentata</tp:taxon-name-part></tp:taxon-name></italic> Ledoyer, 1978 and <italic><tp:taxon-name><tp:taxon-name-part taxon-name-part-type="genus" reg="Amathillopsis">A.</tp:taxon-name-part> <tp:taxon-name-part taxon-name-part-type="species" reg="comorensis">comorensis</tp:taxon-name-part></tp:taxon-name></italic> Ledoyer, 1986; and three from the North Atlantic and Arctic, <italic><tp:taxon-name><tp:taxon-name-part taxon-name-part-type="genus" reg="Amathillopsis">A.</tp:taxon-name-part> <tp:taxon-name-part taxon-name-part-type="species" reg="affinis">affinis</tp:taxon-name-part></tp:taxon-name></italic> Miers, 1881, <italic><tp:taxon-name><tp:taxon-name-part taxon-name-part-type="genus" reg="Amathillopsis">A.</tp:taxon-name-part> <tp:taxon-name-part taxon-name-part-type="species" reg="spinigera">spinigera</tp:taxon-name-part></tp:taxon-name></italic> Heller, 1875 and <italic><tp:taxon-name><tp:taxon-name-part taxon-name-part-type="genus" reg="Amathillopsis">A.</tp:taxon-name-part> <tp:taxon-name-part taxon-name-part-type="species" reg="atlantica">atlantica</tp:taxon-name-part></tp:taxon-name></italic> Chevreux, 1908. <italic><tp:taxon-name><tp:taxon-name-part taxon-name-part-type="genus" reg="Amathillopsis">Amathillopsis</tp:taxon-name-part></tp:taxon-name></italic> is a deep-sea specialist, with the shallowest records of the large species, <italic><tp:taxon-name><tp:taxon-name-part taxon-name-part-type="genus" reg="Amathillopsis">A.</tp:taxon-name-part> <tp:taxon-name-part taxon-name-part-type="species" reg="spinigera">spinigera</tp:taxon-name-part></tp:taxon-name></italic>, coming from colder Arctic waters at 248 m. All other species are found at depths of 500 to 3580 m. The new species, <italic><tp:taxon-name><tp:taxon-name-part taxon-name-part-type="genus" reg="Amathillopsis">A.</tp:taxon-name-part> <tp:taxon-name-part taxon-name-part-type="species" reg="inkenae">inkenae</tp:taxon-name-part></tp:taxon-name></italic>, described here, provides the deepest confirmed records of an <italic><tp:taxon-name><tp:taxon-name-part taxon-name-part-type="genus" reg="Amathillopsis">Amathillopsis</tp:taxon-name-part></tp:taxon-name></italic> to date, at 4622 m and 4844 m. Table <xref ref-type="table" rid="T1">1</xref> summarises the known species in the genus along with the type locality and depth.</p></tp:treatment-sec><tp:treatment-sec sec-type="Species" id="SECID0EYBAG"><title>Species.</title><p><italic><tp:taxon-name><tp:taxon-name-part taxon-name-part-type="genus" reg="Amathillopsis">Amathillopsis</tp:taxon-name-part> <tp:taxon-name-part taxon-name-part-type="species" reg="affinis">affinis</tp:taxon-name-part></tp:taxon-name></italic> Miers, 1881, <italic><tp:taxon-name><tp:taxon-name-part taxon-name-part-type="genus" reg="Amathillopleustes">A.</tp:taxon-name-part> <tp:taxon-name-part taxon-name-part-type="species" reg="annectens">annectens</tp:taxon-name-part></tp:taxon-name></italic> (Holmes, 1908), <italic><tp:taxon-name><tp:taxon-name-part taxon-name-part-type="genus" reg="Amathillopsis">A.</tp:taxon-name-part> <tp:taxon-name-part taxon-name-part-type="species" reg="atlantica">atlantica</tp:taxon-name-part></tp:taxon-name></italic> Chevreux, 1908, <italic><tp:taxon-name><tp:taxon-name-part taxon-name-part-type="genus" reg="Amathillopsis">A.</tp:taxon-name-part> <tp:taxon-name-part taxon-name-part-type="species" reg="australis">australis</tp:taxon-name-part></tp:taxon-name></italic> Stebbing, 1883, <italic><tp:taxon-name><tp:taxon-name-part taxon-name-part-type="genus" reg="Amathillopsis">A.</tp:taxon-name-part> <tp:taxon-name-part taxon-name-part-type="species" reg="charlottae">charlottae</tp:taxon-name-part></tp:taxon-name></italic> Coleman, 1998, <italic><tp:taxon-name><tp:taxon-name-part taxon-name-part-type="genus" reg="Amathillopsis">A.</tp:taxon-name-part> <tp:taxon-name-part taxon-name-part-type="species" reg="comorensis">comorensis</tp:taxon-name-part></tp:taxon-name></italic> Ledoyer, 1986, <italic><tp:taxon-name><tp:taxon-name-part taxon-name-part-type="genus" reg="Amathillopsis">A.</tp:taxon-name-part> <tp:taxon-name-part taxon-name-part-type="species" reg="grevei">grevei</tp:taxon-name-part></tp:taxon-name></italic> J.L. Barnard, 1961, <italic><tp:taxon-name><tp:taxon-name-part taxon-name-part-type="genus" reg="Amathillopsis">A.</tp:taxon-name-part> <tp:taxon-name-part taxon-name-part-type="species" reg="pacifica">pacifica</tp:taxon-name-part></tp:taxon-name></italic> Gurjanova, 1955, <italic><tp:taxon-name><tp:taxon-name-part taxon-name-part-type="genus" reg="Amathillopsis">A.</tp:taxon-name-part> <tp:taxon-name-part taxon-name-part-type="species" reg="pacifica">pacifica</tp:taxon-name-part> <tp:taxon-name-part taxon-name-part-type="subspecies" reg="margo">margo</tp:taxon-name-part></tp:taxon-name></italic> J.L. Barnard, 1967, <italic><tp:taxon-name><tp:taxon-name-part taxon-name-part-type="genus" reg="Amathillopsis">A.</tp:taxon-name-part> <tp:taxon-name-part taxon-name-part-type="species" reg="roroi">roroi</tp:taxon-name-part></tp:taxon-name></italic> Coleman &amp; Coleman, 2008, <italic><tp:taxon-name><tp:taxon-name-part taxon-name-part-type="genus" reg="Amathillopsis">A.</tp:taxon-name-part> <tp:taxon-name-part taxon-name-part-type="species" reg="septemdentata">septemdentata</tp:taxon-name-part></tp:taxon-name></italic> Ledoyer, 1978, <italic><tp:taxon-name><tp:taxon-name-part taxon-name-part-type="genus" reg="Amathillopsis">A.</tp:taxon-name-part> <tp:taxon-name-part taxon-name-part-type="species" reg="spinigera">spinigera</tp:taxon-name-part></tp:taxon-name></italic> Heller, 1875, <italic><tp:taxon-name><tp:taxon-name-part taxon-name-part-type="genus" reg="Amathillopsis">A.</tp:taxon-name-part> <tp:taxon-name-part taxon-name-part-type="species" reg="takahashiae">takahashiae</tp:taxon-name-part></tp:taxon-name></italic> Tomikawa &amp; Mawatari, 2006.</p></tp:treatment-sec><tp:treatment-sec><!--Section generated to contain objects referenced in tp:taxon-treatment.--><table-wrap id="T1" position="float" orientation="portrait"><label>Table 1.</label><caption><p>Type localities of all described species (and subspecies) of <italic><tp:taxon-name><tp:taxon-name-part taxon-name-part-type="genus" reg="Amathillopsis">Amathillopsis</tp:taxon-name-part></tp:taxon-name></italic> and <italic><tp:taxon-name><tp:taxon-name-part taxon-name-part-type="genus" reg="Cleonardopsis">Cleonardopsis</tp:taxon-name-part></tp:taxon-name></italic>. The type locality of <italic><tp:taxon-name><tp:taxon-name-part taxon-name-part-type="genus" reg="Amathillopleustes">Amathillopleustes</tp:taxon-name-part> <tp:taxon-name-part taxon-name-part-type="species" reg="alticoxa">alticoxa</tp:taxon-name-part></tp:taxon-name></italic> is included as this likely represents a different species from <italic><tp:taxon-name><tp:taxon-name-part taxon-name-part-type="genus" reg="Cleonardopsis">Cleonardopsis</tp:taxon-name-part> <tp:taxon-name-part taxon-name-part-type="species" reg="carinata">carinata</tp:taxon-name-part></tp:taxon-name></italic>, with which it is currently synonymised. All localities are taken from original descriptions. Coordinates of localities for <italic><tp:taxon-name><tp:taxon-name-part taxon-name-part-type="genus" reg="Amathillopleustes">A.</tp:taxon-name-part> <tp:taxon-name-part taxon-name-part-type="species" reg="annectens">annectens</tp:taxon-name-part></tp:taxon-name></italic>, <italic><tp:taxon-name><tp:taxon-name-part taxon-name-part-type="genus" reg="Amathillopsis">A.</tp:taxon-name-part> <tp:taxon-name-part taxon-name-part-type="species" reg="pacifica">pacifica</tp:taxon-name-part></tp:taxon-name></italic>, and <italic><tp:taxon-name><tp:taxon-name-part taxon-name-part-type="genus" reg="Cleonardopsis">C.</tp:taxon-name-part> <tp:taxon-name-part taxon-name-part-type="species" reg="carinata">carinata</tp:taxon-name-part></tp:taxon-name></italic> are inferred from the verbatim type locality.</p></caption><table id="TID0EMMAG" rules="all"><tbody><tr><th rowspan="1" colspan="1" style="color: #231f20">Species</th><th rowspan="1" colspan="1" style="color: #231f20">Verbatim latitude and verbatim longitude</th><th rowspan="1" colspan="1" style="color: #231f20">Decimal latitude and longitude</th><th rowspan="1" colspan="1" style="color: #231f20">Depth (m)</th><th rowspan="1" colspan="1" style="color: #231f20">Geographic locality</th></tr><tr><td rowspan="1" colspan="1" style="color: #231f20">
                  <italic><tp:taxon-name><tp:taxon-name-part taxon-name-part-type="genus" reg="Amathillopsis">Amathillopsis</tp:taxon-name-part> <tp:taxon-name-part taxon-name-part-type="species" reg="affinis">affinis</tp:taxon-name-part></tp:taxon-name></italic>
                </td><td rowspan="1" colspan="1" style="color: #231f20">
                  <named-content xmlns:xlink="http://www.w3.org/1999/xlink" content-type="dwc:verbatimCoordinates" xlink:type="simple">
                    <named-content content-type="geo-json" specific-use="{&#34;type&#34;:&#34;Point&#34;,&#34;coordinates&#34;:[51.000000,79.916667]}" id="NCID0EWIAC" xlink:type="simple">79°55'N, 51°E</named-content>
                  </named-content>
                </td><td rowspan="1" colspan="1" style="color: #231f20">
                  <named-content xmlns:xlink="http://www.w3.org/1999/xlink" content-type="dwc:verbatimCoordinates" xlink:type="simple">
                    <named-content content-type="geo-json" specific-use="{&#34;type&#34;:&#34;Point&#34;,&#34;coordinates&#34;:[54.783300,80.566700]}" id="NCID0EDJAC" xlink:type="simple">80.5667, 54.7833</named-content>
                  </named-content>
                </td><td rowspan="1" colspan="1" style="color: #231f20">unknown</td><td rowspan="1" colspan="1" style="color: #231f20">Arctic Ocean</td></tr><tr><td rowspan="1" colspan="1" style="color: #231f20">
                  <italic><tp:taxon-name><tp:taxon-name-part taxon-name-part-type="genus" reg="Amathillopsis">Amathillopsis</tp:taxon-name-part> <tp:taxon-name-part taxon-name-part-type="species" reg="annectens">annectens</tp:taxon-name-part></tp:taxon-name></italic>
                </td><td rowspan="1" colspan="1" style="color: #231f20">SE point Santa Catalina Island, 3.2 miles</td><td rowspan="1" colspan="1" style="color: #231f20">
                  <named-content xmlns:xlink="http://www.w3.org/1999/xlink" content-type="dwc:verbatimCoordinates" xlink:type="simple">
                    <named-content content-type="geo-json" specific-use="{&#34;type&#34;:&#34;Point&#34;,&#34;coordinates&#34;:[-118.270500,33.273500]}" id="NCID0ENKAC" xlink:type="simple">33.2735, -118.2705</named-content>
                  </named-content>
                </td><td rowspan="1" colspan="1" style="color: #231f20">611–1097</td><td rowspan="1" colspan="1" style="color: #231f20">North Pacific, California</td></tr><tr><td rowspan="1" colspan="1" style="color: #231f20">
                  <italic><tp:taxon-name><tp:taxon-name-part taxon-name-part-type="genus" reg="Amathillopsis">Amathillopsis</tp:taxon-name-part> <tp:taxon-name-part taxon-name-part-type="species" reg="atlantica">atlantica</tp:taxon-name-part></tp:taxon-name></italic>
                </td><td rowspan="1" colspan="1" style="color: #231f20">
                  <named-content xmlns:xlink="http://www.w3.org/1999/xlink" content-type="dwc:verbatimCoordinates" xlink:type="simple">
                    <named-content content-type="geo-json" specific-use="{&#34;type&#34;:&#34;Point&#34;,&#34;coordinates&#34;:[-30.400000,39.183333]}" id="NCID0ETLAC" xlink:type="simple">39°11'N, 30°24'W</named-content>
                  </named-content>
                </td><td rowspan="1" colspan="1" style="color: #231f20">
                  <named-content xmlns:xlink="http://www.w3.org/1999/xlink" content-type="dwc:verbatimCoordinates" xlink:type="simple">
                    <named-content content-type="geo-json" specific-use="{&#34;type&#34;:&#34;Point&#34;,&#34;coordinates&#34;:[-30.400000,39.183300]}" id="NCID0EAMAC" xlink:type="simple">39.1833, -30.4000</named-content>
                  </named-content>
                </td><td rowspan="1" colspan="1" style="color: #231f20">1600–1919</td><td rowspan="1" colspan="1" style="color: #231f20">North Atlantic, Azores</td></tr><tr><td rowspan="1" colspan="1" style="color: #231f20">
                  <italic><tp:taxon-name><tp:taxon-name-part taxon-name-part-type="genus" reg="Amathillopsis">Amathillopsis</tp:taxon-name-part> <tp:taxon-name-part taxon-name-part-type="species" reg="australis">australis</tp:taxon-name-part></tp:taxon-name></italic>
                </td><td rowspan="1" colspan="1" style="color: #231f20">
                  <named-content xmlns:xlink="http://www.w3.org/1999/xlink" content-type="dwc:verbatimCoordinates" xlink:type="simple">
                    <named-content content-type="geo-json" specific-use="{&#34;type&#34;:&#34;Point&#34;,&#34;coordinates&#34;:[145.166667,-12.133333]}" id="NCID0EGNAC" xlink:type="simple">12°8'S, 145°10'E</named-content>
                  </named-content>
                </td><td rowspan="1" colspan="1" style="color: #231f20">
                  <named-content xmlns:xlink="http://www.w3.org/1999/xlink" content-type="dwc:verbatimCoordinates" xlink:type="simple">
                    <named-content content-type="geo-json" specific-use="{&#34;type&#34;:&#34;Point&#34;,&#34;coordinates&#34;:[145.166700,-12.333300]}" id="NCID0ETNAC" xlink:type="simple">-12.3333, 145.1667</named-content>
                  </named-content>
                </td><td rowspan="1" colspan="1" style="color: #231f20">2560</td><td rowspan="1" colspan="1" style="color: #231f20">Coral Sea, Celebes Sea, Arafura Sea</td></tr><tr><td rowspan="1" colspan="1" style="color: #231f20">
                  <italic><tp:taxon-name><tp:taxon-name-part taxon-name-part-type="genus" reg="Amathillopsis">Amathillopsis</tp:taxon-name-part> <tp:taxon-name-part taxon-name-part-type="species" reg="charlottae">charlottae</tp:taxon-name-part></tp:taxon-name></italic>
                </td><td rowspan="1" colspan="1" style="color: #231f20">
                  <named-content xmlns:xlink="http://www.w3.org/1999/xlink" content-type="dwc:verbatimCoordinates" xlink:type="simple">
                    <named-content content-type="geo-json" specific-use="{&#34;type&#34;:&#34;Point&#34;,&#34;coordinates&#34;:[-68.698333,-66.551667]}" id="NCID0EZOAC" xlink:type="simple">66°33.10'S, 68°41.90'W</named-content>
                  </named-content>
                </td><td rowspan="1" colspan="1" style="color: #231f20">
                  <named-content xmlns:xlink="http://www.w3.org/1999/xlink" content-type="dwc:verbatimCoordinates" xlink:type="simple">
                    <named-content content-type="geo-json" specific-use="{&#34;type&#34;:&#34;Point&#34;,&#34;coordinates&#34;:[-68.708300,-66.552800]}" id="NCID0EGPAC" xlink:type="simple">-66.5528, -68.7083</named-content>
                  </named-content>
                </td><td rowspan="1" colspan="1" style="color: #231f20">607</td><td rowspan="1" colspan="1" style="color: #231f20">Antarctic Peninsula</td></tr><tr><td rowspan="1" colspan="1" style="color: #231f20">
                  <italic><tp:taxon-name><tp:taxon-name-part taxon-name-part-type="genus" reg="Amathillopsis">Amathillopsis</tp:taxon-name-part> <tp:taxon-name-part taxon-name-part-type="species" reg="comorensis">comorensis</tp:taxon-name-part></tp:taxon-name></italic>
                </td><td rowspan="1" colspan="1" style="color: #231f20">
                  <named-content xmlns:xlink="http://www.w3.org/1999/xlink" content-type="dwc:verbatimCoordinates" xlink:type="simple">
                    <named-content content-type="geo-json" specific-use="{&#34;type&#34;:&#34;Point&#34;,&#34;coordinates&#34;:[46.693333,-12.240000]}" id="NCID0ENAAE" xlink:type="simple">12°14.4'S, 46°41.6'E</named-content>
                  </named-content>
                </td><td rowspan="1" colspan="1" style="color: #231f20">
                  <named-content xmlns:xlink="http://www.w3.org/1999/xlink" content-type="dwc:verbatimCoordinates" xlink:type="simple">
                    <named-content content-type="geo-json" specific-use="{&#34;type&#34;:&#34;Point&#34;,&#34;coordinates&#34;:[43.372600,-11.652000]}" id="NCID0E1AAE" xlink:type="simple">-11.6520, 43.3726</named-content>
                  </named-content>
                </td><td rowspan="1" colspan="1" style="color: #231f20">2500</td><td rowspan="1" colspan="1" style="color: #231f20">Indian Ocean, Comoros</td></tr><tr><td rowspan="1" colspan="1" style="color: #231f20">
                  <italic><tp:taxon-name><tp:taxon-name-part taxon-name-part-type="genus" reg="Amathillopsis">Amathillopsis</tp:taxon-name-part> <tp:taxon-name-part taxon-name-part-type="species" reg="grevei">grevei</tp:taxon-name-part></tp:taxon-name></italic>
                </td><td rowspan="1" colspan="1" style="color: #231f20">
                  <named-content xmlns:xlink="http://www.w3.org/1999/xlink" content-type="dwc:verbatimCoordinates" xlink:type="simple">
                    <named-content content-type="geo-json" specific-use="{&#34;type&#34;:&#34;Point&#34;,&#34;coordinates&#34;:[166.766700,-44.300000]}" id="NCID0EACAE" xlink:type="simple">-44.3, 166.7667</named-content>
                  </named-content>
                </td><td rowspan="1" colspan="1" style="color: #231f20">
                  <named-content xmlns:xlink="http://www.w3.org/1999/xlink" content-type="dwc:verbatimCoordinates" xlink:type="simple">
                    <named-content content-type="geo-json" specific-use="{&#34;type&#34;:&#34;Point&#34;,&#34;coordinates&#34;:[166.766700,-44.300000]}" id="NCID0ENCAE" xlink:type="simple">-44.3, 166.7667</named-content>
                  </named-content>
                </td><td rowspan="1" colspan="1" style="color: #231f20">3580</td><td rowspan="1" colspan="1" style="color: #231f20">Tasman Sea</td></tr><tr><td rowspan="1" colspan="1" style="color: #231f20">
                  <italic><tp:taxon-name><tp:taxon-name-part taxon-name-part-type="genus" reg="Amathillopsis">Amathillopsis</tp:taxon-name-part> <tp:taxon-name-part taxon-name-part-type="species" reg="pacifica">pacifica</tp:taxon-name-part> <tp:taxon-name-part taxon-name-part-type="subspecies" reg="margo">margo</tp:taxon-name-part></tp:taxon-name></italic>
                </td><td rowspan="1" colspan="1" style="color: #231f20">
                  <named-content xmlns:xlink="http://www.w3.org/1999/xlink" content-type="dwc:verbatimCoordinates" xlink:type="simple">
                    <named-content content-type="geo-json" specific-use="{&#34;type&#34;:&#34;Point&#34;,&#34;coordinates&#34;:[-113.198333,23.991667]}" id="NCID0EXDAE" xlink:type="simple">23°59.5'N, 113°11.9'W</named-content>
                  </named-content>
                </td><td rowspan="1" colspan="1" style="color: #231f20">
                  <named-content xmlns:xlink="http://www.w3.org/1999/xlink" content-type="dwc:verbatimCoordinates" xlink:type="simple">
                    <named-content content-type="geo-json" specific-use="{&#34;type&#34;:&#34;Point&#34;,&#34;coordinates&#34;:[-113.185800,23.984700]}" id="NCID0EEEAE" xlink:type="simple">23.9847, -113.1858</named-content>
                  </named-content>
                </td><td rowspan="1" colspan="1" style="color: #231f20">3479–3515</td><td rowspan="1" colspan="1" style="color: #231f20">North Pacific, Baja California</td></tr><tr><td rowspan="1" colspan="1" style="color: #231f20">
                  <italic><tp:taxon-name><tp:taxon-name-part taxon-name-part-type="genus" reg="Amathillopsis">Amathillopsis</tp:taxon-name-part> <tp:taxon-name-part taxon-name-part-type="species" reg="pacifica">pacifica</tp:taxon-name-part></tp:taxon-name></italic>
                </td><td rowspan="1" colspan="1" style="color: #231f20">Southern Basin Okhotsk Sea</td><td rowspan="1" colspan="1" style="color: #231f20">
                  <named-content xmlns:xlink="http://www.w3.org/1999/xlink" content-type="dwc:verbatimCoordinates" xlink:type="simple">
                    <named-content content-type="geo-json" specific-use="{&#34;type&#34;:&#34;Point&#34;,&#34;coordinates&#34;:[149.365800,52.873600]}" id="NCID0EOFAE" xlink:type="simple">52.8736, 149.3658</named-content>
                  </named-content>
                </td><td rowspan="1" colspan="1" style="color: #231f20">2850</td><td rowspan="1" colspan="1" style="color: #231f20">Okhotsk Sea, North Pacific</td></tr><tr><td rowspan="1" colspan="1" style="color: #231f20">
                  <italic><tp:taxon-name><tp:taxon-name-part taxon-name-part-type="genus" reg="Amathillopsis">Amathillopsis</tp:taxon-name-part> <tp:taxon-name-part taxon-name-part-type="species" reg="roroi">roroi</tp:taxon-name-part></tp:taxon-name></italic>
                </td><td rowspan="1" colspan="1" style="color: #231f20">
                  <named-content xmlns:xlink="http://www.w3.org/1999/xlink" content-type="dwc:verbatimCoordinates" xlink:type="simple">
                    <named-content content-type="geo-json" specific-use="{&#34;type&#34;:&#34;Point&#34;,&#34;coordinates&#34;:[-54.931670,-60.618330]}" id="NCID0EUGAE" xlink:type="simple">-60.61833, -54.93167</named-content>
                  </named-content>
                </td><td rowspan="1" colspan="1" style="color: #231f20">
                  <named-content xmlns:xlink="http://www.w3.org/1999/xlink" content-type="dwc:verbatimCoordinates" xlink:type="simple">
                    <named-content content-type="geo-json" specific-use="{&#34;type&#34;:&#34;Point&#34;,&#34;coordinates&#34;:[-54.931700,-60.371000]}" id="NCID0EBHAE" xlink:type="simple">-60.3710, -54.9317</named-content>
                  </named-content>
                </td><td rowspan="1" colspan="1" style="color: #231f20">3213</td><td rowspan="1" colspan="1" style="color: #231f20">Antarctic Peninsula</td></tr><tr><td rowspan="1" colspan="1" style="color: #231f20">
                  <italic><tp:taxon-name><tp:taxon-name-part taxon-name-part-type="genus" reg="Amathillopsis">Amathillopsis</tp:taxon-name-part> <tp:taxon-name-part taxon-name-part-type="species" reg="septemdentata">septemdentata</tp:taxon-name-part></tp:taxon-name></italic>
                </td><td rowspan="1" colspan="1" style="color: #231f20">
                  <named-content xmlns:xlink="http://www.w3.org/1999/xlink" content-type="dwc:verbatimCoordinates" xlink:type="simple">
                    <named-content content-type="geo-json" specific-use="{&#34;type&#34;:&#34;Point&#34;,&#34;coordinates&#34;:[47.550000,-13.766667]}" id="NCID0EHIAE" xlink:type="simple">13°46'S, 47°33'E</named-content>
                  </named-content>
                </td><td rowspan="1" colspan="1" style="color: #231f20">
                  <named-content xmlns:xlink="http://www.w3.org/1999/xlink" content-type="dwc:verbatimCoordinates" xlink:type="simple">
                    <named-content content-type="geo-json" specific-use="{&#34;type&#34;:&#34;Point&#34;,&#34;coordinates&#34;:[47.550000,-13.766700]}" id="NCID0EUIAE" xlink:type="simple">-13.7667, 47.5500</named-content>
                  </named-content>
                </td><td rowspan="1" colspan="1" style="color: #231f20">1490–1600</td><td rowspan="1" colspan="1" style="color: #231f20">Indian Ocean, Nosy-Be, Madagascar</td></tr><tr><td rowspan="1" colspan="1" style="color: #231f20">
                  <italic><tp:taxon-name><tp:taxon-name-part taxon-name-part-type="genus" reg="Amathillopsis">Amathillopsis</tp:taxon-name-part> <tp:taxon-name-part taxon-name-part-type="species" reg="spinigera">spinigera</tp:taxon-name-part></tp:taxon-name></italic>
                </td><td rowspan="1" colspan="1" style="color: #231f20">
                  <named-content xmlns:xlink="http://www.w3.org/1999/xlink" content-type="dwc:verbatimCoordinates" xlink:type="simple">
                    <named-content content-type="geo-json" specific-use="{&#34;type&#34;:&#34;Point&#34;,&#34;coordinates&#34;:[60.000000,79.250000]}" id="NCID0E1JAE" xlink:type="simple">79°15'N, 60°E</named-content>
                  </named-content>
                </td><td rowspan="1" colspan="1" style="color: #231f20">
                  <named-content xmlns:xlink="http://www.w3.org/1999/xlink" content-type="dwc:verbatimCoordinates" xlink:type="simple">
                    <named-content content-type="geo-json" specific-use="{&#34;type&#34;:&#34;Point&#34;,&#34;coordinates&#34;:[20.975200,77.875000]}" id="NCID0EHKAE" xlink:type="simple">77.8750, 20.9752</named-content>
                  </named-content>
                </td><td rowspan="1" colspan="1" style="color: #231f20">240</td><td rowspan="1" colspan="1" style="color: #231f20">Arctic Ocean</td></tr><tr><td rowspan="1" colspan="1" style="color: #231f20">
                  <italic><tp:taxon-name><tp:taxon-name-part taxon-name-part-type="genus" reg="Amathillopsis">Amathillopsis</tp:taxon-name-part> <tp:taxon-name-part taxon-name-part-type="species" reg="takahashiae">takahashiae</tp:taxon-name-part></tp:taxon-name></italic>
                </td><td rowspan="1" colspan="1" style="color: #231f20">
                  <named-content xmlns:xlink="http://www.w3.org/1999/xlink" content-type="dwc:verbatimCoordinates" xlink:type="simple">
                    <named-content content-type="geo-json" specific-use="{&#34;type&#34;:&#34;Point&#34;,&#34;coordinates&#34;:[131.673330,31.438890]}" id="NCID0ENLAE" xlink:type="simple">31.43889, 131.67333</named-content>
                  </named-content>
                </td><td rowspan="1" colspan="1" style="color: #231f20">
                  <named-content xmlns:xlink="http://www.w3.org/1999/xlink" content-type="dwc:verbatimCoordinates" xlink:type="simple">
                    <named-content content-type="geo-json" specific-use="{&#34;type&#34;:&#34;Point&#34;,&#34;coordinates&#34;:[131.673300,31.438900]}" id="NCID0E1LAE" xlink:type="simple">31.4389, 131.6733</named-content>
                  </named-content>
                </td><td rowspan="1" colspan="1" style="color: #231f20">528</td><td rowspan="1" colspan="1" style="color: #231f20">North Pacific, Japan</td></tr><tr><td rowspan="1" colspan="1" style="color: #231f20"><italic><tp:taxon-name><tp:taxon-name-part taxon-name-part-type="genus" reg="Amathillopsis">Amathillopsis</tp:taxon-name-part> <tp:taxon-name-part taxon-name-part-type="species" reg="inkenae">inkenae</tp:taxon-name-part></tp:taxon-name></italic> sp. nov.</td><td rowspan="1" colspan="1" style="color: #231f20">
                  <named-content xmlns:xlink="http://www.w3.org/1999/xlink" content-type="dwc:verbatimCoordinates" xlink:type="simple">
                    <named-content content-type="geo-json" specific-use="{&#34;type&#34;:&#34;Point&#34;,&#34;coordinates&#34;:[-15.470833,50.052500]}" id="NCID0EANAE" xlink:type="simple">50.0525, -15.470833</named-content>
                  </named-content>
                </td><td rowspan="1" colspan="1" style="color: #231f20">
                  <named-content xmlns:xlink="http://www.w3.org/1999/xlink" content-type="dwc:verbatimCoordinates" xlink:type="simple">
                    <named-content content-type="geo-json" specific-use="{&#34;type&#34;:&#34;Point&#34;,&#34;coordinates&#34;:[-15.470800,50.052500]}" id="NCID0ENNAE" xlink:type="simple">50.0525, -15.4708</named-content>
                  </named-content>
                </td><td rowspan="1" colspan="1" style="color: #231f20">4622</td><td rowspan="1" colspan="1" style="color: #231f20">North Atlantic, Porcupine Abyssal Plain</td></tr><tr><td rowspan="1" colspan="1" style="color: #231f20">
                  <italic><tp:taxon-name><tp:taxon-name-part taxon-name-part-type="genus" reg="Cleonardopsis">Cleonardopsis</tp:taxon-name-part> <tp:taxon-name-part taxon-name-part-type="species" reg="carinata">carinata</tp:taxon-name-part></tp:taxon-name></italic>
                </td><td rowspan="1" colspan="1" style="color: #231f20">36 miles NNE Cape Point</td><td rowspan="1" colspan="1" style="color: #231f20">
                  <named-content xmlns:xlink="http://www.w3.org/1999/xlink" content-type="dwc:verbatimCoordinates" xlink:type="simple">
                    <named-content content-type="geo-json" specific-use="{&#34;type&#34;:&#34;Point&#34;,&#34;coordinates&#34;:[18.496800,-34.356700]}" id="NCID0EXOAE" xlink:type="simple">-34.3567, 18.4968</named-content>
                  </named-content>
                </td><td rowspan="1" colspan="1" style="color: #231f20">1189</td><td rowspan="1" colspan="1" style="color: #231f20">South Africa, South Atlantic</td></tr><tr><td rowspan="1" colspan="1" style="color: #231f20">
                  <italic><tp:taxon-name><tp:taxon-name-part taxon-name-part-type="genus" reg="Amathillopleustes">Amathillopleustes</tp:taxon-name-part> <tp:taxon-name-part taxon-name-part-type="species" reg="alticoxa">alticoxa</tp:taxon-name-part></tp:taxon-name></italic>
                </td><td rowspan="1" colspan="1" style="color: #231f20">
                  <named-content xmlns:xlink="http://www.w3.org/1999/xlink" content-type="dwc:verbatimCoordinates" xlink:type="simple">
                    <named-content content-type="geo-json" specific-use="{&#34;type&#34;:&#34;Point&#34;,&#34;coordinates&#34;:[128.625000,-2.666667]}" id="NCID0E4PAE" xlink:type="simple">2°40'S, 128°37'.5E</named-content>
                  </named-content>
                </td><td rowspan="1" colspan="1" style="color: #231f20">
                  <named-content xmlns:xlink="http://www.w3.org/1999/xlink" content-type="dwc:verbatimCoordinates" xlink:type="simple">
                    <named-content content-type="geo-json" specific-use="{&#34;type&#34;:&#34;Point&#34;,&#34;coordinates&#34;:[128.618100,-2.935800]}" id="NCID0EKQAE" xlink:type="simple">-2.9358, 128.6181</named-content>
                  </named-content>
                </td><td rowspan="1" colspan="1" style="color: #231f20">835</td><td rowspan="1" colspan="1" style="color: #231f20">Ceram Sea, Indonesia</td></tr></tbody></table></table-wrap></tp:treatment-sec><ref-list><ref id="B31"><mixed-citation xmlns:xlink="http://www.w3.org/1999/xlink" xlink:type="simple"><person-group><name name-style="western"><surname>Stebbing</surname><given-names>TRR</given-names></name></person-group> (<year>1906</year>) <article-title><tp:taxon-name><tp:taxon-name-part taxon-name-part-type="order">Amphipoda</tp:taxon-name-part></tp:taxon-name>. I. <tp:taxon-name><tp:taxon-name-part taxon-name-part-type="suborder">Gammaridea</tp:taxon-name-part></tp:taxon-name>. Das Tiereich.</article-title><volume>21</volume>: <fpage>1</fpage>–<lpage>806</lpage>. [127 figs] <ext-link xlink:type="simple" ext-link-type="uri" xlink:href="http://www.biodiversitylibrary.org/page/998303#page/7/mode/1up">http://www.biodiversitylibrary.org/page/998303#page/7/mode/1up</ext-link></mixed-citation></ref><ref id="B15"><mixed-citation xmlns:xlink="http://www.w3.org/1999/xlink" xlink:type="simple"><person-group><name name-style="western"><surname>Gurjanova</surname><given-names>EF</given-names></name></person-group> (<year>1955</year>) <article-title>Novye vidy bokoplavov (<tp:taxon-name><tp:taxon-name-part taxon-name-part-type="order">Amphipoda</tp:taxon-name-part></tp:taxon-name>, <tp:taxon-name><tp:taxon-name-part taxon-name-part-type="suborder">Gammaridea</tp:taxon-name-part></tp:taxon-name>) iz severnoi chasti Tikhogo okeana. [New amphipod species (<tp:taxon-name><tp:taxon-name-part taxon-name-part-type="order">Amphipoda</tp:taxon-name-part></tp:taxon-name>, <tp:taxon-name><tp:taxon-name-part taxon-name-part-type="suborder">Gammaridea</tp:taxon-name-part></tp:taxon-name>) from the northern part of the Pacific Ocean].</article-title><source>Akademiya Nauk SSSR, Trudy Zoologicheskogo Instituta</source><volume>18</volume>: <fpage>166</fpage>–<lpage>218</lpage>.</mixed-citation></ref><ref id="B4"><mixed-citation xmlns:xlink="http://www.w3.org/1999/xlink" xlink:type="simple"><person-group><name name-style="western"><surname>Barnard</surname><given-names>JL</given-names></name></person-group> (<year>1969</year>) <article-title>The families and genera of marine gammaridean <tp:taxon-name><tp:taxon-name-part taxon-name-part-type="order">Amphipoda</tp:taxon-name-part></tp:taxon-name>.</article-title><source>United States National Museum Bulletin</source><volume>271</volume>: <fpage>1</fpage>–<lpage>535</lpage>. <ext-link xlink:type="simple" ext-link-type="doi" xlink:href="10.5479/si.03629236.258.1">https://doi.org/10.5479/si.03629236.258.1</ext-link></mixed-citation></ref><ref id="B5"><mixed-citation xmlns:xlink="http://www.w3.org/1999/xlink" xlink:type="simple"><person-group><name name-style="western"><surname>Barnard</surname><given-names>JL</given-names></name><name name-style="western"><surname>Karaman</surname><given-names>GS</given-names></name></person-group> (<year>1991</year>) <article-title>The families and genera of marine gammaridean <tp:taxon-name><tp:taxon-name-part taxon-name-part-type="order">Amphipoda</tp:taxon-name-part></tp:taxon-name> (except marine gammaroids).</article-title><source>Records of the Australian Museum, Supplement</source><volume>13</volume>: <fpage>1</fpage>–<lpage>866</lpage>. <ext-link xlink:type="simple" ext-link-type="doi" xlink:href="10.3853/j.0812-7387.13.1991.91">https://doi.org/10.3853/j.0812-7387.13.1991.91</ext-link></mixed-citation></ref><ref id="B25"><mixed-citation xmlns:xlink="http://www.w3.org/1999/xlink" xlink:type="simple"><person-group><name name-style="western"><surname>Lowry</surname><given-names>JK</given-names></name></person-group> (<year>2006</year>) <article-title>New families and subfamilies of Amphipod Crustaceans.</article-title><source>Zootaxa</source><volume>1254</volume>: <fpage>1</fpage>–<lpage>28</lpage>.</mixed-citation></ref><ref id="B36"><mixed-citation xmlns:xlink="http://www.w3.org/1999/xlink" xlink:type="simple"><person-group><name name-style="western"><surname>Wakabara</surname><given-names>Y</given-names></name><name name-style="western"><surname>Serejo</surname><given-names>CS</given-names></name></person-group> (<year>1999</year>) <article-title><tp:taxon-name><tp:taxon-name-part taxon-name-part-type="family">Amathillopsidae</tp:taxon-name-part></tp:taxon-name> and <tp:taxon-name><tp:taxon-name-part taxon-name-part-type="family">Epimeriidae</tp:taxon-name-part></tp:taxon-name> (<tp:taxon-name><tp:taxon-name-part taxon-name-part-type="subphylum">Crustacea</tp:taxon-name-part></tp:taxon-name>, <tp:taxon-name><tp:taxon-name-part taxon-name-part-type="order">Amphipoda</tp:taxon-name-part></tp:taxon-name>) from bathyal depths off the Brazilian coast.</article-title><source>Zoosystema</source><volume>21</volume>(<issue>4</issue>): <fpage>625</fpage>–<lpage>645</lpage>.</mixed-citation></ref></ref-list></tp:taxon-treatment>
