# Supplementary material for: Investigation of the Amathillopsidae (Amphipoda, Crustacea), including the description of a new species, reveals a clinging lifestyle in the deep sea worldwide
Source: Zookeys. 2021 Apr 14;1031:19–39. doi: 10.3897/zookeys.1031.62391 (PMC8060245; doi:10.3897/zookeys.1031.62391)
Supplement: XML Treatment for Amathillopsis inkenae [file zookeys.1031.62391-treatment2.xml]

<!DOCTYPE tp:taxon-treatment
  PUBLIC "-//TaxonX//DTD Taxonomic Treatment Publishing DTD v0 20100105//EN" "tax-treatment-NSO.dtd">
<tp:taxon-treatment xmlns:tp="http://www.plazi.org/taxpub"><tp:treatment-meta><kwd-group><label>Taxon classification</label><kwd><named-content xmlns:xlink="http://www.w3.org/1999/xlink" content-type="kingdom">Animalia</named-content></kwd><kwd><named-content xmlns:xlink="http://www.w3.org/1999/xlink" content-type="order">Amphipoda</named-content></kwd><kwd><named-content xmlns:xlink="http://www.w3.org/1999/xlink" content-type="family">Amathillopsidae</named-content></kwd></kwd-group><mixed-citation publication-type="journal"><person-group><name><surname>Lörz</surname><given-names>Anne-Nina</given-names></name><name><surname>Horton</surname><given-names>Tammy</given-names></name></person-group><article-title>Investigation of the <tp:taxon-name><tp:taxon-name-part taxon-name-part-type="family">Amathillopsidae</tp:taxon-name-part></tp:taxon-name> (<tp:taxon-name><tp:taxon-name-part taxon-name-part-type="order">Amphipoda</tp:taxon-name-part></tp:taxon-name>, <tp:taxon-name><tp:taxon-name-part taxon-name-part-type="subphylum">Crustacea</tp:taxon-name-part></tp:taxon-name>), including the description of a new species, reveals a clinging lifestyle in the deep sea worldwide</article-title><source>Zookeys</source><day>14</day><month>4</month><year>2021</year><volume>1031</volume><fpage>19</fpage><lpage>39</lpage><pub-id pub-id-type="doi">10.3897/zookeys.1031.62391</pub-id></mixed-citation></tp:treatment-meta><tp:nomenclature><tp:taxon-name><object-id xmlns:xlink="http://www.w3.org/1999/xlink" content-type="arpha" xlink:type="simple">5AFE79F0-9DF7-5A16-A29E-0EC806AA2ECC</object-id>
                <tp:taxon-name-part taxon-name-part-type="genus" reg="Amathillopsis">Amathillopsis</tp:taxon-name-part>
                <tp:taxon-name-part taxon-name-part-type="species" reg="inkenae">inkenae</tp:taxon-name-part>
                <object-id xmlns:xlink="http://www.w3.org/1999/xlink" content-type="zoobank" xlink:type="simple">http://zoobank.org/19555683-216D-434B-866C-A5B710BDA2A6</object-id>
              </tp:taxon-name><tp:taxon-status xmlns:xlink="http://www.w3.org/1999/xlink" xlink:type="simple">sp. nov.</tp:taxon-status><xref ref-type="fig" rid="F1">Figures 1</xref><xref ref-type="fig" rid="F2">, 2</xref><xref ref-type="fig" rid="F3">, 3</xref><xref ref-type="fig" rid="F4">, 4</xref><xref ref-type="fig" rid="F5">, 5</xref></tp:nomenclature><tp:treatment-sec sec-type="type material" id="SECID0ENIAG"><title>Type material.</title><p><bold><italic>Holotype</italic>:</bold> North East Atlantic • Male, 9.4 mm; Porcupine Abyssal Plain; <named-content xmlns:xlink="http://www.w3.org/1999/xlink" content-type="dwc:verbatimCoordinates" xlink:type="simple"><named-content content-type="geo-json" specific-use="{&#34;type&#34;:&#34;Point&#34;,&#34;coordinates&#34;:[15.216250,49.799483]}" id="NCID0E2IAG" xlink:type="simple">49°47.969'N, 015°12.975'E</named-content></named-content>, 4622 m; 20 July 2020; RV ‘Sonne’ cruise 267, station 133–4, gear <abbrev xmlns:xlink="http://www.w3.org/1999/xlink" xlink:title="Remotely Operated Vehicle" id="ABBRID0EAJAG" xlink:type="simple">ROV</abbrev> KIEL 6000; <named-content xmlns:xlink="http://www.w3.org/1999/xlink" content-type="dwc:institutional_code" xlink:type="simple">ZMH</named-content> K-60236. <bold><italic>Paratype</italic></bold>: North East Atlantic • Male, 14 mm; Porcupine Abyssal Plain; <named-content xmlns:xlink="http://www.w3.org/1999/xlink" content-type="dwc:verbatimCoordinates" xlink:type="simple"><named-content content-type="geo-json" specific-use="{&#34;type&#34;:&#34;Point&#34;,&#34;coordinates&#34;:[-16.888283,48.970017]}" id="NCID0EPJAG" xlink:type="simple">48°58.201'N, 016°53.297'W</named-content></named-content> to <named-content xmlns:xlink="http://www.w3.org/1999/xlink" content-type="dwc:verbatimCoordinates" xlink:type="simple"><named-content content-type="geo-json" specific-use="{&#34;type&#34;:&#34;Point&#34;,&#34;coordinates&#34;:[-16.824200,48.921933]}" id="NCID0EXJAG" xlink:type="simple">48°55.316'N, 016°49.452'W</named-content></named-content>, 4834–4844 m; 06 June 2018; RRS ‘James Cook’ Cruise 165, station JC165#064, Otter Trawl Semi-Balloon 14; <named-content xmlns:xlink="http://www.w3.org/1999/xlink" content-type="dwc:institutional_code" xlink:type="simple">NHMUK</named-content> 2021.66.</p></tp:treatment-sec><tp:treatment-sec sec-type="type locality" id="SECID0EBKAG"><title>Type locality.</title><p>Porcupine Abyssal Plain, 4622 m, <named-content xmlns:xlink="http://www.w3.org/1999/xlink" content-type="dwc:verbatimCoordinates" xlink:type="simple"><named-content content-type="geo-json" specific-use="{&#34;type&#34;:&#34;Point&#34;,&#34;coordinates&#34;:[15.216250,49.799483]}" id="NCID0EKKAG" xlink:type="simple">49°47.969'N, 015°12.975'E</named-content></named-content>, RV ‘Sonne’ cruise 267, station 133–4, gear <abbrev xmlns:xlink="http://www.w3.org/1999/xlink" xlink:title="Remotely Operated Vehicle" id="ABBRID0EPKAG" xlink:type="simple">ROV</abbrev> KIEL 6000.</p></tp:treatment-sec><tp:treatment-sec sec-type="diagnosis" id="SECID0ETKAG"><title>Diagnosis.</title><p>Pereonites 3 and 4 with small, rounded mid-dorsal projections. Pereonites 5–7 mid-dorsal projections, small, rounded, increasing in size. Pleonites 1 and 2 mid-dorsal projections small, rounded, reduced to dorsal hump on pleonite 3. Urosomite 1 mid-dorsal projection absent, urosomites 2 and 3 carinate, urosomite 3 with a small mid-dorsal process. Gnathopod 2 posterodistal basis lobe developed. Strong, acute tooth on posterodistal corner of epimeron 3. Telson cleft.</p><fig id="F1" position="float" orientation="portrait"><object-id xmlns:xlink="http://www.w3.org/1999/xlink" content-type="doi" xlink:type="simple">10.3897/zookeys.1031.62391.figure1</object-id><object-id xmlns:xlink="http://www.w3.org/1999/xlink" content-type="arpha" xlink:type="simple">F017ADF9-07D2-5D6D-825B-3E26603FCD35</object-id><label>Figure 1.</label><caption><p><italic><tp:taxon-name><tp:taxon-name-part taxon-name-part-type="genus" reg="Amathillopsis">Amathillopsis</tp:taxon-name-part> <tp:taxon-name-part taxon-name-part-type="species" reg="inkenae">inkenae</tp:taxon-name-part></tp:taxon-name></italic> sp. nov. Holotype: <named-content xmlns:xlink="http://www.w3.org/1999/xlink" content-type="dwc:institutional_code" xlink:type="simple">ZMH</named-content> K-60236, male, 9.4 mm. Habitus lateral and dorsal views, head, antenna 1, uropods 1–3, and telson.</p></caption><graphic xmlns:xlink="http://www.w3.org/1999/xlink" xlink:href="zookeys-1031-019-g001.jpg" position="float" orientation="portrait" xlink:type="simple" id="oo_531618.jpg"><uri content-type="original_file" xlink:type="simple">https://binary.pensoft.net/fig/531618</uri></graphic></fig></tp:treatment-sec><tp:treatment-sec sec-type="description" id="SECID0EVLAG"><title>Description.</title><p>Male holotype 9.4 mm: Head slightly shorter than pereonites 1 and 2 combined, rostrum very short, pointed, lateral cephalic lobe quadrate, eyes present, pigmented, strongly white in fresh specimen. Pereonites 1 and 2 indistinctly keeled dorsally; pereonite 3–5 with short mid-dorsal processes; pereonites 6 and 7 each with short, weakly posteriorly curved mid-dorsal process. Pleonites 1 and 2 each with short weakly posteriorly curved mid-dorsal process; pleonite 3 with low, mid-dorsal rounded process. Epimeral plates 1 and 2 with ventral margin rounded, posteroventral corner rounded; epimeral plate 3 with ventral margin curved and posteroventral corner produced into an acute tooth. Urosomite 1 lacking dorsal armature, urosomites 2–3 dorsally carinate, each with short weakly posteriorly curved mid-dorsal process, urosomite 3 with a small mid-dorsal process. Antenna 1 long, as long as body length, with peduncular articles 1, 2, and 3 in length ratio of 1.0: 1.1: 0.4. Article 1 longer than head length; accessory flagellum uni-articulate, not spine-like; primary flagellum consisting of 64 articles, article 1 long, as long as articles 2–7 combined. Antenna 2 0.8 × as long as antenna 1; peduncular article 3 reaching to mid length of peduncular article 1 of antenna 1; peduncular article 4 long, 1.7 × as long as peduncular article 5, flagellum approximately the same length, as long as peduncle, 54-articulate.</p><fig id="F2" position="float" orientation="portrait"><object-id xmlns:xlink="http://www.w3.org/1999/xlink" content-type="doi" xlink:type="simple">10.3897/zookeys.1031.62391.figure2</object-id><object-id xmlns:xlink="http://www.w3.org/1999/xlink" content-type="arpha" xlink:type="simple">EB32B50A-811C-5412-8484-3FBEAF8088B9</object-id><label>Figure 2.</label><caption><p><italic><tp:taxon-name><tp:taxon-name-part taxon-name-part-type="genus" reg="Amathillopsis">Amathillopsis</tp:taxon-name-part> <tp:taxon-name-part taxon-name-part-type="species" reg="inkenae">inkenae</tp:taxon-name-part></tp:taxon-name></italic> sp. nov., Holotype: <named-content xmlns:xlink="http://www.w3.org/1999/xlink" content-type="dwc:institutional_code" xlink:type="simple">ZMH</named-content> K-60236, male, 9.4 mm. Upper lip, Lower lip, Maxilliped (left palp external rotation is an artefact of the mounting), maxillae 1, 2, and mandible.</p></caption><graphic xmlns:xlink="http://www.w3.org/1999/xlink" xlink:href="zookeys-1031-019-g002.jpg" position="float" orientation="portrait" xlink:type="simple" id="oo_531619.jpg"><uri content-type="original_file" xlink:type="simple">https://binary.pensoft.net/fig/531619</uri></graphic></fig><p><bold><italic>Mouthparts</italic>.</bold> Upper lip with weakly convex apical margin, bearing two groups of setae. Lower lip with outer lobes broad, setulose; inner lobes indistinct, fused. Mandibles with left incisors bearing eight teeth, left <italic>lacinia mobilis</italic> with four teeth; accessory setal row with nine setae, some bearing a row of minute protuberances. Molar developed, triturative. Palp articles 1, 2, and 3 in length ratio of 1.0: 5.0: 7.1, article 1 lacking setae, article 2 with marginal and submarginal setae, and article 3 with six marginal and three terminal setae. Maxilla 1 with inner plate ovate and bearing four plumose setae; outer plate rectangular, with 11 serrate, robust setae; palp two-articulate, longer than outer plate, terminally with seven long robust setae. Maxilla 2 inner plate slightly broader than outer plate, bearing row of long plumose setae. Maxilliped, inner plate reaching base of palp, with three robust nodular setae on the distomedial margin, distolateral margin with apical robust setae; outer plate exceeding distal margin of palp article 1. Maxillipedal palp long, raptorial, four-articulate; article 2 and 3 heavily setose and widened medially; dactylus as long as article 3.</p><fig id="F3" position="float" orientation="portrait"><object-id xmlns:xlink="http://www.w3.org/1999/xlink" content-type="doi" xlink:type="simple">10.3897/zookeys.1031.62391.figure3</object-id><object-id xmlns:xlink="http://www.w3.org/1999/xlink" content-type="arpha" xlink:type="simple">871DE1DA-D569-5393-9621-171BD44F43C8</object-id><label>Figure 3.</label><caption><p><italic><tp:taxon-name><tp:taxon-name-part taxon-name-part-type="genus" reg="Amathillopsis">Amathillopsis</tp:taxon-name-part> <tp:taxon-name-part taxon-name-part-type="species" reg="inkenae">inkenae</tp:taxon-name-part></tp:taxon-name></italic> sp. nov., Holotype: <named-content xmlns:xlink="http://www.w3.org/1999/xlink" content-type="dwc:institutional_code" xlink:type="simple">ZMH</named-content> K-60236, male, 9.4 mm. Gnathopods 1, 2, and pereopods 3–7.</p></caption><graphic xmlns:xlink="http://www.w3.org/1999/xlink" xlink:href="zookeys-1031-019-g003.jpg" position="float" orientation="portrait" xlink:type="simple" id="oo_531620.jpg"><uri content-type="original_file" xlink:type="simple">https://binary.pensoft.net/fig/531620</uri></graphic></fig><p><bold><italic>Pereon</italic>.</bold> Coxae 1 and 2 with acute processes projecting anteroventrally. Coxa 3 subtriangular, Coxa 4 rhomboid, both with acute processes projecting anteroventrally. Coxae 5 and 6 wider than long, bilobate. Coxa 7 small, rounded. Gnathopod 1 subchelate, basis posterior margin with row of robust setae, posterodistal lobe absent; ischium and merus short; carpus 0.68 × as long as propodus, ventral lobe broad, concave, allowing propodus to retract; propodus stout, tapering distally, with four groups of robust setae, palmar margin with long and short robust setae; dactylus as long as palmar margin, sickle-like. Gnathopod 2 subchelate, basis with posterodistal lobe present, posterior margin with row of robust setae; carpus 0.67 × as long as propodus, ventral lobe broad, concave, allowing propodus to retract; propodus stout, tapering distally, with four groups of robust setae, palmar margin with long and short robust setae; dactylus as long as palmar margin, sickle-like. Pereopod 3 basis with row of robust setae along weakly convex posterior margin, ischium short, as long as wide; merus margins subparallel with slight anterior curvature. Pereopod 4 similar to pereopod 3. Pereopods 5–7 anterior and posterior margins of basis sub-parallel, linear, posterior lobe lacking; ischium short, as long as wide; merus margins subparallel with slight anterior curvature. Carpus, propodus and dactylus missing from pereopods 3–7.</p><fig id="F4" position="float" orientation="portrait"><object-id xmlns:xlink="http://www.w3.org/1999/xlink" content-type="doi" xlink:type="simple">10.3897/zookeys.1031.62391.figure4</object-id><object-id xmlns:xlink="http://www.w3.org/1999/xlink" content-type="arpha" xlink:type="simple">A9659D14-A72B-55FC-976E-1B9AC2877DD6</object-id><label>Figure 4.</label><caption><p><italic><tp:taxon-name><tp:taxon-name-part taxon-name-part-type="genus" reg="Amathillopsis">Amathillopsis</tp:taxon-name-part> <tp:taxon-name-part taxon-name-part-type="species" reg="inkenae">inkenae</tp:taxon-name-part></tp:taxon-name></italic> sp. nov., Holotype: <named-content xmlns:xlink="http://www.w3.org/1999/xlink" content-type="dwc:institutional_code" xlink:type="simple">ZMH</named-content> K-60236, male, 9.4 mm <bold>A</bold> mandible <bold>B</bold> mandible incisor detail <bold>C</bold> gnathopod 1 <bold>D</bold> gnathopod 1 detail <bold>E</bold> gnathopod 2 <bold>F</bold> gnathopod 2 palm detail.</p></caption><graphic xmlns:xlink="http://www.w3.org/1999/xlink" xlink:href="zookeys-1031-019-g004.jpg" position="float" orientation="portrait" xlink:type="simple" id="oo_531621.jpg"><uri content-type="original_file" xlink:type="simple">https://binary.pensoft.net/fig/531621</uri></graphic></fig><p><bold><italic>Uropods</italic>.</bold> Uropod 1 long, peduncle length 0.88 × inner ramus; medial margin of peduncle with robust setae, inner ramus, lateral and medial margins with robust setae, outer ramus 0.88 × as long as inner, lateral and medial margins with robust setae. Uropod 2 with peduncle length 0.57 × inner ramus, lateral margin with robust setae, dorsomedial margin with one robust seta distally; inner ramus, lateral and medial margins with robust setae; outer ramus 0.64 × inner, lateral and medial margins with robust setae. Uropod 3 peduncle length 0.74 × inner ramus; dorsomedial margin of peduncle with three robust setae distally; inner ramus with lateral and medial margins bearing robust setae, outer ramus 0.64 × as long as inner, lateral, and medial margins with robust setae. Telson length 1.44 × width, cleft 22%. Each lobe bearing terminal setae.</p><p><bold>Paratype male</bold>, 14 mm: As for holotype except the dorsal processes are more pronounced and acute on pereonites 5–7 and pleonites 1 and 2 (Fig. <xref ref-type="fig" rid="F5">5c</xref>).</p><fig id="F5" position="float" orientation="portrait"><object-id xmlns:xlink="http://www.w3.org/1999/xlink" content-type="doi" xlink:type="simple">10.3897/zookeys.1031.62391.figure5</object-id><object-id xmlns:xlink="http://www.w3.org/1999/xlink" content-type="arpha" xlink:type="simple">B5606E4A-9F01-5357-9473-31C1390017EE</object-id><label>Figure 5.</label><caption><p><italic><tp:taxon-name><tp:taxon-name-part taxon-name-part-type="genus" reg="Amathillopsis">Amathillopsis</tp:taxon-name-part> <tp:taxon-name-part taxon-name-part-type="species" reg="inkenae">inkenae</tp:taxon-name-part></tp:taxon-name></italic> sp. nov., Holotype: <named-content xmlns:xlink="http://www.w3.org/1999/xlink" content-type="dwc:institutional_code" xlink:type="simple">ZMH</named-content> K-60236, male, 9.4 mm <bold>A</bold> habitus, fresh specimen photograph (S. Zankl) <bold>B</bold> in situ image clinging to a polychaete tube via <abbrev xmlns:xlink="http://www.w3.org/1999/xlink" xlink:title="Remotely Operated Vehicle" id="ABBRID0EYQAG" xlink:type="simple">ROV</abbrev> KIEL 6000. In situ video can be found in Suppl. material <xref ref-type="supplementary-material" rid="S1">1</xref><bold>C</bold><italic><tp:taxon-name><tp:taxon-name-part taxon-name-part-type="genus" reg="Amathillopsis">Amathillopsis</tp:taxon-name-part> <tp:taxon-name-part taxon-name-part-type="species" reg="inkenae">inkenae</tp:taxon-name-part></tp:taxon-name></italic> sp. nov., paratype <named-content xmlns:xlink="http://www.w3.org/1999/xlink" content-type="dwc:institutional_code" xlink:type="simple">NHMUK</named-content> 2021.66, male, 14 mm. Habitus, preserved specimen (photograph T. Horton).</p></caption><graphic xmlns:xlink="http://www.w3.org/1999/xlink" xlink:href="zookeys-1031-019-g005.jpg" position="float" orientation="portrait" xlink:type="simple" id="oo_531622.jpg"><uri content-type="original_file" xlink:type="simple">https://binary.pensoft.net/fig/531622</uri></graphic></fig></tp:treatment-sec><tp:treatment-sec sec-type="etymology" id="SECID0EXRAG"><title>Etymology.</title><p>The name is dedicated to Dr. Inken Suck, the pilot who flew the <abbrev xmlns:xlink="http://www.w3.org/1999/xlink" xlink:title="Remotely Operated Vehicle" id="ABBRID0E4RAG" xlink:type="simple">ROV</abbrev> and sampled the specimen, to honour her dedication to deep-sea biology.</p></tp:treatment-sec><tp:treatment-sec sec-type="remarks" id="SECID0EBSAG"><title>Remarks.</title><p>In live condition, <italic><tp:taxon-name><tp:taxon-name-part taxon-name-part-type="genus" reg="Amathillopsis">Amathillopsis</tp:taxon-name-part> <tp:taxon-name-part taxon-name-part-type="species" reg="inkenae">inkenae</tp:taxon-name-part></tp:taxon-name></italic> sp. nov. has a white coloured body and antennae, the last three segments of both gnathopods as well as the mouthparts are red. Eyes are clearly visible, solid white, in live and fresh condition, but fade after a few days of fixation. Care should be taken in use of the relative sizes of the dorsal processes as these are likely to vary ontogenetically, as for the two specimens available here, where the larger male paratype has more pronounced, acute processes than the smaller male holotype. This is also likely to occur in other species in the genus. The specimens reported by <xref ref-type="bibr" rid="B36">Wakabara and Serejo (1999)</xref> as <italic><tp:taxon-name><tp:taxon-name-part taxon-name-part-type="genus" reg="Amathillopsis">A.</tp:taxon-name-part> <tp:taxon-name-part taxon-name-part-type="species" reg="atlantica">atlantica</tp:taxon-name-part></tp:taxon-name></italic> are likely to belong to a new species, and the authors point out that the mid-dorsal processes and the telson show some variation. Other characters, such as the reduced lobes on the basis of the gnathopods, also indicate that this is probably a new taxon.</p><p><italic><tp:taxon-name><tp:taxon-name-part taxon-name-part-type="genus" reg="Amathillopsis">Amathillopsis</tp:taxon-name-part> <tp:taxon-name-part taxon-name-part-type="species" reg="inkenae">inkenae</tp:taxon-name-part></tp:taxon-name></italic> sp. nov. differs from known species of <italic><tp:taxon-name><tp:taxon-name-part taxon-name-part-type="genus" reg="Amathillopsis">Amathillopsis</tp:taxon-name-part></tp:taxon-name></italic> by the characters listed in Table <xref ref-type="table" rid="T2">2</xref>. <italic><tp:taxon-name><tp:taxon-name-part taxon-name-part-type="genus" reg="Amathillopsis">Amathillopsis</tp:taxon-name-part> <tp:taxon-name-part taxon-name-part-type="species" reg="inkenae">inkenae</tp:taxon-name-part></tp:taxon-name></italic> sp. nov. is most similar to <italic><tp:taxon-name><tp:taxon-name-part taxon-name-part-type="genus" reg="Amathillopsis">Amathillopsis</tp:taxon-name-part> <tp:taxon-name-part taxon-name-part-type="species" reg="comorensis">comorensis</tp:taxon-name-part></tp:taxon-name></italic> Ledoyer, 1986, which was collected in the Indian Ocean near the Comoros Islands at 2500 m. The new species has a similarly cleft telson, and a similar development of the dorsal processes and of the lobe on the basis of gnathopod 2 only. <italic><tp:taxon-name><tp:taxon-name-part taxon-name-part-type="genus" reg="Amathillopsis">Amathillopsis</tp:taxon-name-part> <tp:taxon-name-part taxon-name-part-type="species" reg="inkenae">inkenae</tp:taxon-name-part></tp:taxon-name></italic> differs from <italic><tp:taxon-name><tp:taxon-name-part taxon-name-part-type="genus" reg="Amathillopsis">A.</tp:taxon-name-part> <tp:taxon-name-part taxon-name-part-type="species" reg="comorensis">comorensis</tp:taxon-name-part></tp:taxon-name></italic> in having carination on urosomites 2 and 3, with posteriorly directed dorsal processes (lacking in <italic><tp:taxon-name><tp:taxon-name-part taxon-name-part-type="genus" reg="Amathillopsis">A.</tp:taxon-name-part> <tp:taxon-name-part taxon-name-part-type="species" reg="comorensis">comorensis</tp:taxon-name-part></tp:taxon-name></italic>), the stronger acute tooth on epimeron 3 posterodistal corner (smaller on <italic><tp:taxon-name><tp:taxon-name-part taxon-name-part-type="genus" reg="Amathillopsis">A.</tp:taxon-name-part> <tp:taxon-name-part taxon-name-part-type="species" reg="comorensis">comorensis</tp:taxon-name-part></tp:taxon-name></italic>), the curved article 2 of the mandible palp (straight in <italic><tp:taxon-name><tp:taxon-name-part taxon-name-part-type="genus" reg="Amathillopsis">A.</tp:taxon-name-part> <tp:taxon-name-part taxon-name-part-type="species" reg="comorensis">comorensis</tp:taxon-name-part></tp:taxon-name></italic>), and the medially widened articles 2 and 3 of the maxilliped palp (subparallel sided in <italic><tp:taxon-name><tp:taxon-name-part taxon-name-part-type="genus" reg="Amathillopsis">A.</tp:taxon-name-part> <tp:taxon-name-part taxon-name-part-type="species" reg="comorensis">comorensis</tp:taxon-name-part></tp:taxon-name></italic>).</p><table-wrap id="T2" position="float" orientation="portrait"><label>Table 2.</label><caption><p>Morphological tabulation of characters for separating known species of <italic><tp:taxon-name><tp:taxon-name-part taxon-name-part-type="genus" reg="Amathillopsis">Amathillopsis</tp:taxon-name-part></tp:taxon-name></italic>.</p></caption><table id="TID0EVABG" rules="all"><tbody><tr><th rowspan="1" colspan="1" style="color: #231f20">Character</th><th rowspan="1" colspan="1" style="color: #231f20"><italic><tp:taxon-name><tp:taxon-name-part taxon-name-part-type="genus" reg="Amathillopsis">A.</tp:taxon-name-part> <tp:taxon-name-part taxon-name-part-type="species" reg="inkenae">inkenae</tp:taxon-name-part></tp:taxon-name></italic> sp. nov.</th><th rowspan="1" colspan="1" style="color: #231f20">
                        <italic><tp:taxon-name><tp:taxon-name-part taxon-name-part-type="genus" reg="Amathillopsis">A.</tp:taxon-name-part> <tp:taxon-name-part taxon-name-part-type="species" reg="affinis">affinis</tp:taxon-name-part></tp:taxon-name></italic>
                      </th><th rowspan="1" colspan="1" style="color: #231f20">
                        <italic><tp:taxon-name><tp:taxon-name-part taxon-name-part-type="genus" reg="Amathillopleustes">A.</tp:taxon-name-part> <tp:taxon-name-part taxon-name-part-type="species" reg="annectens">annectens</tp:taxon-name-part></tp:taxon-name></italic>
                      </th><th rowspan="1" colspan="1" style="color: #231f20">
                        <italic><tp:taxon-name><tp:taxon-name-part taxon-name-part-type="genus" reg="Amathillopsis">A.</tp:taxon-name-part> <tp:taxon-name-part taxon-name-part-type="species" reg="atlantica">atlantica</tp:taxon-name-part></tp:taxon-name></italic>
                      </th><th rowspan="1" colspan="1" style="color: #231f20">
                        <italic><tp:taxon-name><tp:taxon-name-part taxon-name-part-type="genus" reg="Amathillopsis">A.</tp:taxon-name-part> <tp:taxon-name-part taxon-name-part-type="species" reg="australis">australis</tp:taxon-name-part></tp:taxon-name></italic>
                      </th><th rowspan="1" colspan="1" style="color: #231f20">
                        <italic><tp:taxon-name><tp:taxon-name-part taxon-name-part-type="genus" reg="Amathillopsis">A.</tp:taxon-name-part> <tp:taxon-name-part taxon-name-part-type="species" reg="charlottae">charlottae</tp:taxon-name-part></tp:taxon-name></italic>
                      </th><th rowspan="1" colspan="1" style="color: #231f20">
                        <italic><tp:taxon-name><tp:taxon-name-part taxon-name-part-type="genus" reg="Amathillopsis">A.</tp:taxon-name-part> <tp:taxon-name-part taxon-name-part-type="species" reg="comorensis">comorensis</tp:taxon-name-part></tp:taxon-name></italic>
                      </th><th rowspan="1" colspan="1" style="color: #231f20">
                        <italic><tp:taxon-name><tp:taxon-name-part taxon-name-part-type="genus" reg="Amathillopsis">A.</tp:taxon-name-part> <tp:taxon-name-part taxon-name-part-type="species" reg="grevei">grevei</tp:taxon-name-part></tp:taxon-name></italic>
                      </th><th rowspan="1" colspan="1" style="color: #231f20">
                        <italic><tp:taxon-name><tp:taxon-name-part taxon-name-part-type="genus" reg="Amathillopsis">A.</tp:taxon-name-part> <tp:taxon-name-part taxon-name-part-type="species" reg="pacifica">pacifica</tp:taxon-name-part></tp:taxon-name></italic>
                      </th><th rowspan="1" colspan="1" style="color: #231f20">
                        <italic><tp:taxon-name><tp:taxon-name-part taxon-name-part-type="genus" reg="Amathillopsis">A.</tp:taxon-name-part> <tp:taxon-name-part taxon-name-part-type="species" reg="pacifica">p.</tp:taxon-name-part> <tp:taxon-name-part taxon-name-part-type="subspecies" reg="margo">margo</tp:taxon-name-part></tp:taxon-name></italic>
                      </th><th rowspan="1" colspan="1" style="color: #231f20">
                        <italic><tp:taxon-name><tp:taxon-name-part taxon-name-part-type="genus" reg="Amathillopsis">A.</tp:taxon-name-part> <tp:taxon-name-part taxon-name-part-type="species" reg="roroi">roroi</tp:taxon-name-part></tp:taxon-name></italic>
                      </th><th rowspan="1" colspan="1" style="color: #231f20">
                        <italic><tp:taxon-name><tp:taxon-name-part taxon-name-part-type="genus" reg="Amathillopsis">A.</tp:taxon-name-part> <tp:taxon-name-part taxon-name-part-type="species" reg="septemdentata">septemdentata</tp:taxon-name-part></tp:taxon-name></italic>
                      </th><th rowspan="1" colspan="1" style="color: #231f20">
                        <italic><tp:taxon-name><tp:taxon-name-part taxon-name-part-type="genus" reg="Amathillopsis">A.</tp:taxon-name-part> <tp:taxon-name-part taxon-name-part-type="species" reg="spinigera">spinigera</tp:taxon-name-part></tp:taxon-name></italic>
                      </th><th rowspan="1" colspan="1" style="color: #231f20">
                        <italic><tp:taxon-name><tp:taxon-name-part taxon-name-part-type="genus" reg="Amathillopsis">A.</tp:taxon-name-part> <tp:taxon-name-part taxon-name-part-type="species" reg="takahashiae">takahashiae</tp:taxon-name-part></tp:taxon-name></italic>
                      </th></tr><tr><td rowspan="1" colspan="1" style="color: #231f20">
                        <bold>Pereonites 1–4 mid-dorsal projections</bold>
                      </td><td rowspan="1" colspan="1" style="color: #231f20">small, rounded on 3 &amp; 4</td><td rowspan="1" colspan="1" style="color: #231f20">strong, acute on 1–4</td><td rowspan="1" colspan="1" style="color: #231f20">small, rounded on 2–4</td><td rowspan="1" colspan="1" style="color: #231f20">absent</td><td rowspan="1" colspan="1" style="color: #231f20">keeled on 1–4</td><td rowspan="1" colspan="1" style="color: #231f20">keeled on 2–4</td><td rowspan="1" colspan="1" style="color: #231f20">small, rounded on 2–4</td><td rowspan="1" colspan="1" style="color: #231f20">absent</td><td rowspan="1" colspan="1" style="color: #231f20">small, rounded on 2–4</td><td rowspan="1" colspan="1" style="color: #231f20">small, rounded on 2–4</td><td rowspan="1" colspan="1" style="color: #231f20">absent</td><td rowspan="1" colspan="1" style="color: #231f20">absent</td><td rowspan="1" colspan="1" style="color: #231f20">strong, acute on 1–4</td><td rowspan="1" colspan="1" style="color: #231f20">absent</td></tr><tr><td rowspan="1" colspan="1" style="color: #231f20">
                        <bold>Pereonites 5–7 mid-dorsal projections</bold>
                      </td><td rowspan="1" colspan="1" style="color: #231f20">small, rounded, increasing in size on 5–7</td><td rowspan="1" colspan="1" style="color: #231f20">strong, acute on 5–7</td><td rowspan="1" colspan="1" style="color: #231f20">medium, acute, increasing in size on 5–7</td><td rowspan="1" colspan="1" style="color: #231f20">strong, acute, increasing in size on 5–7</td><td rowspan="1" colspan="1" style="color: #231f20">strong, acute, increasing in size on 5–7</td><td rowspan="1" colspan="1" style="color: #231f20">strong, acute, increasing in size on 5–7</td><td rowspan="1" colspan="1" style="color: #231f20">strong, acute, increasing in size on 5–7</td><td rowspan="1" colspan="1" style="color: #231f20">medium, acute, increasing in size on 5–7</td><td rowspan="1" colspan="1" style="color: #231f20">strong, acute, increasing in size on 5–7</td><td rowspan="1" colspan="1" style="color: #231f20">strong, acute, increasing in size on 5–7</td><td rowspan="1" colspan="1" style="color: #231f20">absent but trace of keel on 6–7</td><td rowspan="1" colspan="1" style="color: #231f20">strong, acute, increasing in size on 5–7</td><td rowspan="1" colspan="1" style="color: #231f20">strong, acute on 5–7</td><td rowspan="1" colspan="1" style="color: #231f20">rounded hump on 5, acute on 6–7</td></tr><tr><td rowspan="1" colspan="1" style="color: #231f20">
                        <bold>Pleonites 1–3 mid-dorsal projections</bold>
                      </td><td rowspan="1" colspan="1" style="color: #231f20">1–2 small, rounded, 3 reduced to dorsal hump</td><td rowspan="1" colspan="1" style="color: #231f20">strong, acute on 1–2, 3 small</td><td rowspan="1" colspan="1" style="color: #231f20">medium, acute, 1–3, smaller on 3</td><td rowspan="1" colspan="1" style="color: #231f20">strong, acute on 1–3</td><td rowspan="1" colspan="1" style="color: #231f20">strong, acute on 1–3</td><td rowspan="1" colspan="1" style="color: #231f20">strong, acute on 1–2, slightly smaller on 3</td><td rowspan="1" colspan="1" style="color: #231f20">medium acute on 1–2 , 3 with tiny upright process</td><td rowspan="1" colspan="1" style="color: #231f20">medium, acute, 1–3, decreasing</td><td rowspan="1" colspan="1" style="color: #231f20">strong, acute on 1–2, smaller on 3</td><td rowspan="1" colspan="1" style="color: #231f20">strong, acute on 1–2, smaller on 3</td><td rowspan="1" colspan="1" style="color: #231f20">1–2 short, acute, 3 small upright process</td><td rowspan="1" colspan="1" style="color: #231f20">strong, acute on 1–3</td><td rowspan="1" colspan="1" style="color: #231f20">strong, acute on 1–3</td><td rowspan="1" colspan="1" style="color: #231f20">strong, acute on 1–2, smaller on 3</td></tr><tr><td rowspan="1" colspan="1" style="color: #231f20">
                        <bold>Urosomite 1 mid-dorsal projection</bold>
                      </td><td rowspan="1" colspan="1" style="color: #231f20">absent</td><td rowspan="1" colspan="1" style="color: #231f20">unknown</td><td rowspan="1" colspan="1" style="color: #231f20">absent</td><td rowspan="1" colspan="1" style="color: #231f20">absent</td><td rowspan="1" colspan="1" style="color: #231f20">absent</td><td rowspan="1" colspan="1" style="color: #231f20">absent</td><td rowspan="1" colspan="1" style="color: #231f20">absent</td><td rowspan="1" colspan="1" style="color: #231f20">absent</td><td rowspan="1" colspan="1" style="color: #231f20">absent</td><td rowspan="1" colspan="1" style="color: #231f20">absent</td><td rowspan="1" colspan="1" style="color: #231f20">absent</td><td rowspan="1" colspan="1" style="color: #231f20">present</td><td rowspan="1" colspan="1" style="color: #231f20">present</td><td rowspan="1" colspan="1" style="color: #231f20">absent</td></tr><tr><td rowspan="1" colspan="1" style="color: #231f20">
                        <bold>Gnathopod posterodistal basis lobe</bold>
                      </td><td rowspan="1" colspan="1" style="color: #231f20">developed on G2 only</td><td rowspan="1" colspan="1" style="color: #231f20">unknown</td><td rowspan="1" colspan="1" style="color: #231f20">absent</td><td rowspan="1" colspan="1" style="color: #231f20">well-developed on G1 and G2</td><td rowspan="1" colspan="1" style="color: #231f20">developed on G2 only</td><td rowspan="1" colspan="1" style="color: #231f20">developed on G1 and G2</td><td rowspan="1" colspan="1" style="color: #231f20">developed on G2 only</td><td rowspan="1" colspan="1" style="color: #231f20">slightly developed on G2 only</td><td rowspan="1" colspan="1" style="color: #231f20">well-developed</td><td rowspan="1" colspan="1" style="color: #231f20">well-developed</td><td rowspan="1" colspan="1" style="color: #231f20">small</td><td rowspan="1" colspan="1" style="color: #231f20">small</td><td rowspan="1" colspan="1" style="color: #231f20">small</td><td rowspan="1" colspan="1" style="color: #231f20">small</td></tr><tr><td rowspan="1" colspan="1" style="color: #231f20">
                        <bold>Mandible palp article 3: article 2 length</bold>
                      </td><td rowspan="1" colspan="1" style="color: #231f20">1.4</td><td rowspan="1" colspan="1" style="color: #231f20">unknown</td><td rowspan="1" colspan="1" style="color: #231f20">1.2</td><td rowspan="1" colspan="1" style="color: #231f20">unknown</td><td rowspan="1" colspan="1" style="color: #231f20">1.5</td><td rowspan="1" colspan="1" style="color: #231f20">1.1</td><td rowspan="1" colspan="1" style="color: #231f20">1.4</td><td rowspan="1" colspan="1" style="color: #231f20">unknown</td><td rowspan="1" colspan="1" style="color: #231f20">1.4</td><td rowspan="1" colspan="1" style="color: #231f20">1.4</td><td rowspan="1" colspan="1" style="color: #231f20">1</td><td rowspan="1" colspan="1" style="color: #231f20">1.5</td><td rowspan="1" colspan="1" style="color: #231f20">0.9</td><td rowspan="1" colspan="1" style="color: #231f20">0.9</td></tr><tr><td rowspan="1" colspan="1" style="color: #231f20">
                        <bold>Telson</bold>
                      </td><td rowspan="1" colspan="1" style="color: #231f20">cleft</td><td rowspan="1" colspan="1" style="color: #231f20">emarginate</td><td rowspan="1" colspan="1" style="color: #231f20">entire</td><td rowspan="1" colspan="1" style="color: #231f20">emarginate</td><td rowspan="1" colspan="1" style="color: #231f20">emarginate</td><td rowspan="1" colspan="1" style="color: #231f20">entire</td><td rowspan="1" colspan="1" style="color: #231f20">cleft</td><td rowspan="1" colspan="1" style="color: #231f20">emarginate</td><td rowspan="1" colspan="1" style="color: #231f20">emarginate</td><td rowspan="1" colspan="1" style="color: #231f20">emarginate</td><td rowspan="1" colspan="1" style="color: #231f20">emarginate</td><td rowspan="1" colspan="1" style="color: #231f20">entire</td><td rowspan="1" colspan="1" style="color: #231f20">emarginate</td><td rowspan="1" colspan="1" style="color: #231f20">emarginate (with dorsal keel)</td></tr><tr><td rowspan="1" colspan="1" style="color: #231f20">
                        <bold>Antenna 1 Accessory Flagellum</bold>
                      </td><td rowspan="1" colspan="1" style="color: #231f20">uniarticulate, ordinary</td><td rowspan="1" colspan="1" style="color: #231f20">uniarticulate, ordinary</td><td rowspan="1" colspan="1" style="color: #231f20">uniarticulate, ordinary</td><td rowspan="1" colspan="1" style="color: #231f20">uniarticulate, spine-like, straight</td><td rowspan="1" colspan="1" style="color: #231f20">uniarticulate, spine-like, curved</td><td rowspan="1" colspan="1" style="color: #231f20">uniarticulate, ordinary</td><td rowspan="1" colspan="1" style="color: #231f20">uniarticulate, spine-like</td><td rowspan="1" colspan="1" style="color: #231f20">uniarticulate, ordinary</td><td rowspan="1" colspan="1" style="color: #231f20">uniarticulate, spine-like, straight</td><td rowspan="1" colspan="1" style="color: #231f20">uniarticulate, spine-like, straight</td><td rowspan="1" colspan="1" style="color: #231f20">uniarticulate, ordinary</td><td rowspan="1" colspan="1" style="color: #231f20">uniarticulate, spine-like, straight</td><td rowspan="1" colspan="1" style="color: #231f20">bi-articulate, ordinary</td><td rowspan="1" colspan="1" style="color: #231f20">uniarticulate</td></tr></tbody></table></table-wrap><p>The barcode of <italic><tp:taxon-name><tp:taxon-name-part taxon-name-part-type="genus" reg="Amathillopsis">Amathillopsis</tp:taxon-name-part> <tp:taxon-name-part taxon-name-part-type="species" reg="inkenae">inkenae</tp:taxon-name-part></tp:taxon-name></italic> sp. nov. is deposited in <ext-link xmlns:xlink="http://www.w3.org/1999/xlink" xlink:type="simple" ext-link-type="uri" xlink:href="http://boldsystems.org/index.php/Public_BarcodeCluster?clusteruri=BOLD:AEF9286">BOLD:AEF9286</ext-link> and GenBank <ext-link xmlns:xlink="http://www.w3.org/1999/xlink" ext-link-type="gen" xlink:href="MW726208" xlink:type="simple">MW726208</ext-link>.</p></tp:treatment-sec><tp:treatment-sec sec-type="Depth range" id="SECID0EAPBG"><title>Depth range.</title><p>4622–4844 m.</p></tp:treatment-sec><tp:treatment-sec sec-type="distribution" id="SECID0EFPBG"><title>Distribution.</title><p>Only known from the North East Atlantic Ocean, Porcupine Abyssal Plain, between 4622–4844 m.</p></tp:treatment-sec><tp:treatment-sec><!--Section generated to contain objects referenced in tp:taxon-treatment.--><supplementary-material xmlns:xlink="http://www.w3.org/1999/xlink" id="S1" position="float" orientation="portrait" xlink:type="simple"><object-id content-type="doi" xlink:type="simple">10.3897/zookeys.1031.62391.suppl1</object-id><object-id content-type="arpha" xlink:type="simple">F152F163-E820-5F63-958C-E6CFA6E55FEA</object-id><label>Supplementary material 1</label><caption><p>In situ video</p></caption><statement content-type="dataType"><label>Data type</label><p>mp4. video file</p></statement><statement content-type="notes"><label>Explanation note</label><p><italic><tp:taxon-name><tp:taxon-name-part taxon-name-part-type="genus" reg="Amathillopsis">Amathillopsis</tp:taxon-name-part> <tp:taxon-name-part taxon-name-part-type="species" reg="inkenae">inkenae</tp:taxon-name-part></tp:taxon-name></italic> sp. nov., clinging onto a polychaete tube in 4622 m, Porcupine Abyssal Plain, filmed by the <abbrev xlink:title="Remotely Operated Vehicle" id="ABBRID0EKSCI" xlink:type="simple">ROV</abbrev> KIEL 6000 during the RV ‘Sonne’ expedition 267, station 133-4.</p></statement><media xlink:href="zookeys-1031-019-s001.mp4" mimetype="video" mime-subtype="mp4" position="float" orientation="portrait" xlink:type="simple" id="oo_531626.mp4"><uri content-type="original_file" xlink:type="simple">https://binary.pensoft.net/file/531626</uri></media><permissions><license xlink:type="simple"><license-p>This dataset is made available under the Open Database License (http://opendatacommons.org/licenses/odbl/1.0/). The Open Database License (ODbL) is a license agreement intended to allow users to freely share, modify, and use this Dataset while maintaining this same freedom for others, provided that the original source and author(s) are credited.</license-p></license></permissions><attrib specific-use="authors">Anne-Nina Lörz, Tammy Horton</attrib></supplementary-material></tp:treatment-sec><ref-list><ref id="B36"><mixed-citation xmlns:xlink="http://www.w3.org/1999/xlink" xlink:type="simple"><person-group><name name-style="western"><surname>Wakabara</surname><given-names>Y</given-names></name><name name-style="western"><surname>Serejo</surname><given-names>CS</given-names></name></person-group> (<year>1999</year>) <article-title><tp:taxon-name><tp:taxon-name-part taxon-name-part-type="family">Amathillopsidae</tp:taxon-name-part></tp:taxon-name> and <tp:taxon-name><tp:taxon-name-part taxon-name-part-type="family">Epimeriidae</tp:taxon-name-part></tp:taxon-name> (<tp:taxon-name><tp:taxon-name-part taxon-name-part-type="subphylum">Crustacea</tp:taxon-name-part></tp:taxon-name>, <tp:taxon-name><tp:taxon-name-part taxon-name-part-type="order">Amphipoda</tp:taxon-name-part></tp:taxon-name>) from bathyal depths off the Brazilian coast.</article-title><source>Zoosystema</source><volume>21</volume>(<issue>4</issue>): <fpage>625</fpage>–<lpage>645</lpage>.</mixed-citation></ref></ref-list></tp:taxon-treatment>
